# Supplementary material for: Transforming Waste into Valuable Resources: Mo2C Nanoparticles Modified Waste Pinecone-Derived Carbon as an Effective Sulfur Host for Lithium–Sulfur Batteries
Source: Materials (Basel). 2025 Mar 4;18(5):1141. doi: 10.3390/ma18051141 (PMC11902224; doi:10.3390/ma18051141)
Supplement: Supplementary file 1 [file materials-18-01141-s001.zip]

Archive with 1 entries (1 files):
- materials-3505441-supplementary.pdf
